# Supplementary material for: Diketopiperazine Alkaloids and Bisabolene Sesquiterpenoids from Aspergillus versicolor AS-212, an Endozoic Fungus Associated with Deep-Sea Coral of Magellan Seamounts
Source: Mar Drugs. 2023 May 10;21(5):293. doi: 10.3390/md21050293 (PMC10224163; doi:10.3390/md21050293)
Supplement: Supplementary file 1 [file marinedrugs-21-00293-s001.zip]

Archive with 1 entries (1 files):
- marinedrugs-2355186-supplementary.pdf
